# Supplementary material for: The Relationship Between the Level of Food Neophobia and Children’s Attitudes Toward Selected Food Products
Source: Nutrients. 2025 Apr 15;17(8):1347. doi: 10.3390/nu17081347 (PMC12029880; doi:10.3390/nu17081347)
Supplement: Supplementary file 1 [file nutrients-17-01347-s001.zip]

Archive with 1 entries (1 files):
- nutrients-3568533-supplementary.pdf
